# Supplementary material for: Novel Withanolides from Tubocapsicum anomalum Suppress Triple-Negative Breast Cancer by Triggering Apoptosis and p53-ASCT2-SLC7A11-Mediated Ferroptosis
Source: Molecules. 2024 Apr 18;29(8):1838. doi: 10.3390/molecules29081838 (PMC11052464; doi:10.3390/molecules29081838)
Supplement: Supplementary file 1 [file molecules-29-01838-s001.zip]

Archive with 1 entries (1 files):
- molecules-2896624-supplementary.pdf
